# Supplementary material for: Deletion of the Circadian Clock Gene Per2 in the Whole Body, but Not in Neurons or Astroglia, Affects Sleep in Response to Sleep Deprivation
Source: Clocks Sleep. 2023 Apr 13;5(2):204–25. doi: 10.3390/clockssleep5020017 (PMC10123656; doi:10.3390/clockssleep5020017)
Supplement: Supplementary file 1 [file clockssleep-05-00017-s001.zip]

Archive with 10 entries (9 files):
- Suppl. Fig/
- Suppl. Fig/.DS_Store
- Suppl. Fig/FigS1.png
- Suppl. Fig/FigS2.png
- Suppl. Fig/FigS3.png
- Suppl. Fig/FigS4.png
- Suppl. Fig/FigS5.png
- Suppl. Fig/FigS6.png
- Suppl. Fig/Supplementary Figure Legends.pdf
- Suppl. Fig/Supplementary Information.pdf
